# Supplementary material for: Attack of the dark clones the genetics of reproductive and color traits of South African honey bees (Apis mellifera spp.)
Source: PLoS One. 2021 Dec 14;16(12):e0260833. doi: 10.1371/journal.pone.0260833 (PMC8670704; doi:10.1371/journal.pone.0260833)
Supplement: S1 File — Ovary number value, scutellar plate and tergite color scores and respective rank transformations, as well as respective combined probable Apis mellifera subspecies ID and candidate variant genotypes per sample. (XLSX) [file pone.0260833.s001.xlsx]

## Sheet: S1_File
FID	IID	Coordinates	Ovary_Number	Rank_Ovary_Number	Scutellar_Plate	Rank_Scutellar_Plate	Tergite_Color	Rank_Tergite_Color	Subspecies	NC_007070.3:g.14101325G>del;p.R69Efs*85	NC_007076.3:g.4492792A>G;p.Tyr128*
BD	BD_A_1_10	34.50°S – 20.35°E	10	217	1	102	4.33333	70	capensis	del/del	A/A
BD	BD_A_1_2	34.50°S – 20.35°E	32	459	1.66667	242	4.33333	71	capensis	del/del	G/G
BD	BD_A_1_4	34.50°S – 20.35°E	6	88	1	103	4.66667	98	capensis		A/A
BD	BD_A_1_6	34.50°S – 20.35°E	12	278	1	104	3.66667	42	capensis		A/A
BD	BD_A_1_8	34.50°S – 20.35°E	19	409	1.33333	203	6	217	capensis	del/del	A/A
BD	BD_A_1_9	34.50°S – 20.35°E	13	305	0.666667	56	4.66667	99	capensis	del/del	G/A
BL	BL_A_6_1	29.24°S – 26.95°E	2	5	8.33333	421	8.33333	380	scutellata	G/del	A/A
BL	BL_A_6_2	29.24°S – 26.95°E	5	61	8.66667	452	8.33333	381	scutellata	G/G	A/A
BL	BL_A_6_5	29.24°S – 26.95°E	4	40	8.33333	422	8	351	scutellata		G/G
BL	BL_A_6_6	29.24°S – 26.95°E	3	18	9	463	8.33333	382	scutellata	G/G	A/A
BL	BL_A_6_8	29.24°S – 26.95°E	8	151	8.33333	423	8.33333	383	scutellata	G/G	A/A
BL	BL_B_10_6	29.20°S – 27.20°E	3	19	9	464	9	452	scutellata	G/G	G/G
BL	BL_B_13_6	29.20°S – 27.20°E	12	279	8	386	8.66667	420	scutellata		A/A
BL	BL_B_13_7	29.20°S – 27.20°E	5	62	8.33333	424	8.66667	421	scutellata	del/del	G/G
BL	BL_B_13_8	29.20°S – 27.20°E	3	20	7	326	8.66667	422	scutellata		A/A
BL	BL_B_13_9	29.20°S – 27.20°E	7	118	7.33333	350	8.66667	423	scutellata	G/del	A/A
BL	BL_B_9_4	29.20°S – 27.20°E	7	119	8	387	9	453	scutellata	G/G
BL	BL_C_1_10	29.24°S – 26.94°E	5	63	8	388	9	454	scutellata	G/G	G/A
BL	BL_C_1_6	29.24°S – 26.94°E	6	89	7.66667	370	9	455	scutellata	G/G	A/A
BL	BL_C_8_10	29.24°S – 26.94°E	11	240	8.33333	425	8.66667	424	scutellata	G/G	A/A
BL	BL_C_8_2	29.24°S – 26.94°E	3	21	7.66667	371	8.33333	384	scutellata	G/G	A/A
BL	BL_C_8_3	29.24°S – 26.94°E	12	280	8	389	8	352	scutellata		A/A
BL	BL_C_8_4	29.24°S – 26.94°E	6	90	7.33333	351	8.66667	425	scutellata	G/G	G/A
BL	BL_C_8_8	29.24°S – 26.94°E	3	22	8	390	8.33333	385	scutellata	G/G	A/A
BL	BL_C_8_9	29.24°S – 26.94°E	9	184	8.66667	453	8.66667	426	scutellata	G/del
BW	BW_A_5_10	32.34°S – 22.64°E	1	1	4.33333	278	4.33333	72	hybrid	del/del	A/A
BW	BW_A_5_2	32.34°S – 22.64°E	4	41	1	105	4	57	hybrid	del/del	A/A
BW	BW_A_5_3	32.34°S – 22.64°E	6	91	7.33333	352	8.33333	386	hybrid	del/del	A/A
BW	BW_A_5_5	32.34°S – 22.64°E	4	42	0.666667	57	4.33333	73	hybrid	del/del	A/A
BW	BW_A_5_6	32.34°S – 22.64°E	5	64	1.33333	204	5.66667	196	hybrid	del/del	A/A
BW	BW_A_5_9	32.34°S – 22.64°E	2	6	7	327	7.66667	327	hybrid	del/del	A/A
BW	BW_B_6_1	32.34°S – 22.64°E	24	449	8.33333	426	8.33333	387	hybrid	G/G	G/A
BW	BW_B_6_3	32.34°S – 22.64°E	8	152	8.66667	454	8.33333	388	hybrid	G/del	G/G
BW	BW_B_8_3	32.34°S – 22.64°E	20	422	8.33333	427	8.33333	389	hybrid	G/G	A/A
BW	BW_B_8_7	32.34°S – 22.64°E	9	185	8.33333	428	8.33333	390	hybrid	G/del	A/A
BW	BW_C_14_10	32.34°S – 22.62°E	8	153	8.33333	429	8.33333	391	hybrid	G/G	G/A
BW	BW_C_14_8	32.34°S – 22.62°E	24	450	8	391	8.66667	427	hybrid	G/del	G/A
CD	CD_A_10_1	32.86°S – 19.21°E	17	379	1	106	4.33333	74	capensis	del/del	A/A
CD	CD_A_10_3	32.86°S – 19.21°E	13	306	1.33333	205	3	29	capensis	del/del	A/A
CD	CD_A_10_6	32.86°S – 19.21°E	18	398	1.33333	206	6.66667	268	capensis	del/del	A/A
CD	CD_A_10_7	32.86°S – 19.21°E	4	43	6.66667	312	5.66667	197	capensis	del/del	G/A
CD	CD_A_10_8	32.86°S – 19.21°E	11	241	2.33333	258	6.66667	269	capensis	del/del	A/A
CD	CD_A_9_4	32.86°S – 19.21°E	38	462	1	107	6	218	capensis	G/del	G/G
CD	CD_A_9_5	32.86°S – 19.21°E	17	380	7	328	7.66667	328	capensis	del/del	G/G
CD	CD_A_9_7	32.86°S – 19.21°E	9	186	1	108	7.33333	307	capensis		G/G
CD	CD_B_3_10	32.84°S – 19.24°E	15	346	1	109	3.66667	43	capensis	G/del	G/A
CD	CD_B_3_1	32.84°S – 19.24°E	19	410	7.66667	372	8	353	capensis	G/G	G/A
CD	CD_B_3_2	32.84°S – 19.24°E	14	328	7	329	7.33333	308	capensis		A/A
CD	CD_B_3_3	32.84°S – 19.24°E	13	307	1.33333	207	6.33333	241	capensis	del/del	G/G
CD	CD_B_3_4	32.84°S – 19.24°E	12	281	1	110	4.33333	75	capensis	del/del	G/A
CD	CD_B_3_6	32.84°S – 19.24°E	21	430	1	111	4	58	capensis	del/del	A/A
CD	CD_B_3_9	32.84°S – 19.24°E	20	423	6.66667	313	8	354	capensis	G/G	A/A
CD	CD_B_5_6	32.84°S – 19.24°E	3	23	7	330	7.33333	309	capensis	del/del	G/A
CD	CD_C_2_2	32.67°S – 19.06°E	19	411	1.33333	208	4.66667	100	capensis	del/del	G/G
CD	CD_C_2_3	32.67°S – 19.06°E	15	347	1	112	4.66667	101	capensis	del/del	G/A
CD	CD_C_2_4	32.67°S – 19.06°E	1	2	5	282	5	140	capensis	G/del	G/G
CD	CD_C_2_6	32.67°S – 19.06°E	6	92	8	392	6.33333	242	capensis	del/del	G/G
CD	CD_C_2_7	32.67°S – 19.06°E	21	431	7.33333	353	6.66667	270	capensis	G/del	G/A
CD	CD_C_2_8	32.67°S – 19.06°E	23	444	4	275	7	289	capensis	del/del	G/A
CD	CD_C_2_9	32.67°S – 19.06°E	8	154	1.33333	209	4.66667	102	capensis	del/del	G/A
CD	CD_C_4_2	32.67°S – 19.06°E	11	242	8.66667	455	8.33333	392	capensis	del/del	G/A
CD	CD_C_4_3	32.67°S – 19.06°E	11	243	8.66667	456	8.66667	428	capensis	del/del	G/A
CD	CD_C_4_5	32.67°S – 19.06°E	18	399	8.33333	430	8.66667	429	capensis	del/del	G/A
CD	CD_C_4_6	32.67°S – 19.06°E	28	456	0	1	7.33333	310	capensis	del/del	G/A
CT	CT_A_1_1	33.80°S – 18.36°E	3	24	0	2	3.66667	44	capensis	del/del	G/A
CT	CT_A_1_2	33.80°S – 18.36°E	13	308	0	3	4.33333	76	capensis	del/del	A/A
CT	CT_A_1_3	33.80°S – 18.36°E	5	65	0	4	4	59	capensis	del/del	A/A
CT	CT_A_1_9	33.80°S – 18.36°E	3	25	0	5	3.66667	45	capensis	del/del	G/A
CT	CT_A_3_7	33.80°S – 18.36°E	19	412	1	113	6.66667	271	capensis	del/del	G/A
CT	CT_B_2_2	33.97°S – 18.51°E	20	424	0.666667	58	7.33333	311	capensis	del/del	G/A
CT	CT_B_5_1	33.97°S – 18.51°E	15	348	1	114	6	219	capensis	del/del	G/A
CT	CT_B_5_8	33.97°S – 18.51°E	15	349	4.66667	280	6.33333	243	capensis	del/del	A/A
CT	CT_C_1_1	33.96°S – 18.45°E	19	413	1.33333	210	6.33333	244	capensis	del/del	A/A
CT	CT_C_1_2	33.96°S – 18.45°E	14	329	1.33333	211	6	220	capensis	G/del	A/A
CT	CT_C_1_3	33.96°S – 18.45°E	9	187	1	115	3.33333	36	capensis	del/del	A/A
CT	CT_C_1_5	33.96°S – 18.45°E	12	282	1	116	3.66667	46	capensis	G/del	A/A
CT	CT_C_2_3	33.96°S – 18.45°E	11	244	1.33333	212	4.66667	103	capensis	G/G	A/A
CT	CT_C_2_5	33.96°S – 18.45°E	16	362	1	117	5	141	capensis	del/del	G/A
CT	CT_C_2_6	33.96°S – 18.45°E	19	414	1	118	5.33333	168	capensis	del/del	G/G
CT	CT_C_2_7	33.96°S – 18.45°E	16	363	3.66667	272	5.66667	198	capensis	del/del	G/A
CT	CT_C_2_9	33.96°S – 18.45°E	18	400	1.33333	213	5.33333	169	capensis	G/G	A/A
CT	CT_C_7_1	33.96°S – 18.45°E	15	350	1.33333	214	3.66667	47	capensis	del/del	G/A
CT	CT_C_7_5	33.96°S – 18.45°E	13	309	1.66667	243	2.66667	22	capensis	del/del	G/A
CT	CT_C_7_7	33.96°S – 18.45°E	6	93	1	119	5	142	capensis	del/del	A/A
EL	EL_A_1_1	33.04°S – 27.86°E	10	218	8	393	7.66667	329	hybrid	del/del	A/A
EL	EL_A_1_2	33.04°S – 27.86°E	6	94	2.66667	260	4.66667	104	hybrid	del/del	A/A
EL	EL_A_1_9	33.04°S – 27.86°E	11	245	6.33333	309	7.66667	330	hybrid	G/del	A/A
EL	EL_B_19_4	32.94°S – 27.97°E	7	120	1	120	5.66667	199	hybrid	del/del	A/A
EL	EL_C_2_1	32.97°S – 27.90°E	3	26	5.66667	289	6.66667	272	hybrid	del/del	G/A
EL	EL_C_3_1	32.97°S – 27.90°E	11	246	1.33333	215	4.66667	105	hybrid		G/A
GE	GE_A_10_10	33.90°S – 22.33°E	19	415	8	394	7.66667	331	capensis		G/G
GE	GE_A_10_4	33.90°S – 22.33°E	12	283	8	395	8	355	capensis	G/G	G/A
GE	GE_A_10_5	33.90°S – 22.33°E	11	247	0	6	3.33333	37	capensis	del/del	G/A
GE	GE_A_10_6	33.90°S – 22.33°E	13	310	8	396	8	356	capensis	del/del	G/G
GE	GE_A_10_9	33.90°S – 22.33°E	17	381	8	397	8.33333	393	capensis		G/A
GE	GE_A_11_2	33.90°S – 22.33°E	7	121	0	7	2.66667	23	capensis	del/del	G/A
GE	GE_A_11_3	33.90°S – 22.33°E	23	445	0	8	4.33333	77	capensis	del/del	A/A
GE	GE_A_11_4	33.90°S – 22.33°E	18	401	0	9	4.66667	106	capensis	del/del	A/A
GE	GE_A_11_5	33.90°S – 22.33°E	12	284	0.666667	59	5.33333	170	capensis	del/del	G/A
GE	GE_B_2_1	33.95°S – 22.75°E	14	330	7.66667	373	5	143	capensis	del/del	A/A
GE	GE_B_2_2	33.95°S – 22.75°E	16	364	8	398	6.33333	245	capensis	del/del	A/A
GE	GE_B_2_5	33.95°S – 22.75°E	18	402	6.66667	314	6.33333	246	capensis	del/del	G/A
GE	GE_B_2_6	33.95°S – 22.75°E	18	403	4.66667	281	6.66667	273	capensis	del/del	A/A
GE	GE_B_2_7	33.95°S – 22.75°E	8	155	3	266	6.66667	274	capensis		A/A
GE	GE_B_7_10	33.95°S – 22.75°E	2	7	0.666667	60	4	60	capensis	del/del	A/A
GE	GE_B_7_7	33.95°S – 22.75°E	12	285	5.33333	284	4	61	capensis	del/del	A/A
GE	GE_B_7_8	33.95°S – 22.75°E	9	188	1	121	2.66667	24	capensis	del/del	A/A
GE	GE_C_4_1	33.98°S – 22.47°E	7	122	1	122	3.33333	38	capensis	del/del	G/G
GE	GE_C_4_6	33.98°S – 22.47°E	11	248	1	123	3.66667	48	capensis		A/A
GE	GE_C_8_1	33.98°S – 22.47°E	8	156	1	124	4.33333	78	capensis	del/del	G/A
GE	GE_C_9_10	33.98°S – 22.47°E	12	286	6	299	4.66667	107	capensis	del/del	G/A
GE	GE_C_9_2	33.98°S – 22.47°E	7	123	0.333333	34	4.66667	108	capensis	del/del	G/G
GE	GE_C_9_4	33.98°S – 22.47°E	13	311	0.666667	61	5	144	capensis	del/del	A/A
GE	GE_C_9_8	33.98°S – 22.47°E	20	425	7.66667	374	7	290	capensis	del/del	G/A
GE	GE_C_9_9	33.98°S – 22.47°E	10	219	5.66667	290	6.66667	275	capensis	del/del	A/A
GR	GR_A_5_1	32.25°S – 24.53°E	9	189	1.33333	216	6.66667	276	hybrid	del/del	A/A
GR	GR_A_5_2	32.25°S – 24.53°E	8	157	7	331	7.33333	312	hybrid	del/del	A/A
GR	GR_A_5_4	32.25°S – 24.53°E	5	66	7.33333	354	7.66667	332	hybrid	del/del	A/A
GR	GR_A_5_6	32.25°S – 24.53°E	9	190	5.66667	291	8.33333	394	hybrid	del/del	A/A
GR	GR_A_5_7	32.25°S – 24.53°E	12	287	1.66667	244	5	145	hybrid	G/del	A/A
GR	GR_A_6_2	32.25°S – 24.53°E	11	249	1.33333	217	6	221	hybrid	del/del	A/A
GR	GR_A_6_7	32.25°S – 24.53°E	15	351	1	125	4.33333	79	hybrid	del/del	A/A
GR	GR_B_1_1	32.17°S – 24.56°E	16	365	1.33333	218	5	146	hybrid		A/A
GR	GR_B_1_2	32.17°S – 24.56°E	7	124	1	126	4	62	hybrid	del/del	G/G
GR	GR_B_1_3	32.17°S – 24.56°E	9	191	1.33333	219	5	147	hybrid	del/del	A/A
GR	GR_B_1_4	32.17°S – 24.56°E	11	250	1	127	7	291	hybrid	del/del	A/A
GR	GR_B_1_5	32.17°S – 24.56°E	6	95	6	300	6.66667	277	hybrid	del/del	A/A
GR	GR_B_4_4	32.17°S – 24.56°E	6	96	7	332	7	292	hybrid	del/del	A/A
GR	GR_C_2_3	32.26°S – 24.54°E	8	158	7.33333	355	7.33333	313	hybrid	del/del	A/A
GR	GR_C_2_4	32.26°S – 24.54°E	6	97	1.33333	220	7.66667	333	hybrid	del/del
GR	GR_C_2_5	32.26°S – 24.54°E	10	220	6.66667	315	7.66667	334	hybrid	del/del	A/A
GR	GR_C_2_8	32.26°S – 24.54°E	10	221	0.333333	35	0.666667	1	hybrid		A/A
GR	GR_C_3_3	32.26°S – 24.54°E	10	222	6	301	7.66667	335	hybrid	G/G	A/A
GR	GR_C_3_4	32.26°S – 24.54°E	7	125	7	333	7.66667	336	hybrid	G/G	A/A
GR	GR_C_3_6	32.26°S – 24.54°E	10	223	0	10	7.66667	337	hybrid		A/A
GR	GR_C_3_7	32.26°S – 24.54°E	6	98	7.66667	375	8	357	hybrid	G/del	G/A
GT	GT_A_1_6	33.31°S – 26.49°E	15	352	7	334	8.33333	395	hybrid	G/G	G/A
GT	GT_A_1_7	33.31°S – 26.49°E	19	416	1	128	2.66667	25	hybrid		G/A
GT	GT_A_1_8	33.31°S – 26.49°E	6	99	0.333333	36	4	63	hybrid	del/del	A/A
GT	GT_A_9_1	33.31°S – 26.49°E	9	192	0	11	6	222	hybrid	del/del	G/A
GT	GT_A_9_2	33.31°S – 26.49°E	7	126	0	12	2.33333	17	hybrid		G/G
GT	GT_A_9_3	33.31°S – 26.49°E	5	67	0.333333	37	2.33333	18	hybrid	del/del	A/A
GT	GT_A_9_4	33.31°S – 26.49°E	5	68	0	13	1.33333	5	hybrid	del/del	A/A
GT	GT_A_9_6	33.31°S – 26.49°E	11	251	6.66667	316	6.66667	278	hybrid	del/del	A/A
GT	GT_A_9_7	33.31°S – 26.49°E	15	353	3.33333	269	5	148	hybrid	del/del	A/A
GT	GT_B_17_2	33.37°S – 26.42°E	9	193	0.666667	62	2.33333	19	hybrid
GT	GT_B_17_4	33.37°S – 26.42°E	11	252	0.666667	63	1.33333	6	hybrid	del/del	A/A
GT	GT_B_17_5	33.37°S – 26.42°E	11	253	0.666667	64	7.66667	338	hybrid	del/del	A/A
GT	GT_B_17_6	33.37°S – 26.42°E	10	224	0.666667	65	4.66667	109	hybrid	del/del	A/A
GT	GT_B_17_7	33.37°S – 26.42°E	9	194	1	129	5.66667	200	hybrid	del/del	A/A
GT	GT_B_30_5	33.37°S – 26.42°E	10	225	0	14	2.66667	26	hybrid	del/del	A/A
KL	KL_A_9_5	32.02°S – 18.78°E	9	195	6.66667	317	8.66667	430	hybrid		A/A
KL	KL_B_12_1	32.17°S – 18.51°E	11	254	0.333333	38	4.66667	110	hybrid	G/del	A/A
KL	KL_B_12_2	32.17°S – 18.51°E	8	159	8.33333	431	8.33333	396	hybrid	G/del	G/A
KL	KL_B_12_3	32.17°S – 18.51°E	8	160	2.66667	261	7.33333	314	hybrid	del/del	A/A
KL	KL_B_12_4	32.17°S – 18.51°E	7	127	5.66667	292	8.66667	431	hybrid	del/del	G/A
KL	KL_B_12_5	32.17°S – 18.51°E	11	255	6.66667	318	7.66667	339	hybrid	del/del	A/A
KL	KL_B_12_7	32.17°S – 18.51°E	8	161	8	399	8	358	hybrid	del/del	A/A
KL	KL_B_12_8	32.17°S – 18.51°E	9	196	4	276	7.66667	340	hybrid	del/del	A/A
KL	KL_B_12_9	32.17°S – 18.51°E	11	256	7.66667	376	8.66667	432	hybrid	del/del	A/A
KL	KL_C_11_1	32.10°S – 18.84°E	4	44	6.66667	319	7.33333	315	hybrid	del/del	A/A
KL	KL_C_11_2	32.10°S – 18.84°E	18	404	8	400	8	359	hybrid	del/del	G/G
KL	KL_C_11_3	32.10°S – 18.84°E	8	162	7.33333	356	8	360	hybrid	del/del	A/A
KL	KL_C_11_4	32.10°S – 18.84°E	7	128	8	401	8.66667	433	hybrid	del/del	A/A
KL	KL_C_9_10	32.10°S – 18.84°E	7	129	7	335	8.66667	434	hybrid	del/del	A/A
KL	KL_C_9_6	32.10°S – 18.84°E	19	417	8	402	8.66667	435	hybrid	G/del	G/G
KN	KN_A_16_1	34.05°S – 22.99°E	13	312	0.666667	66	4.33333	80	hybrid	del/del	A/A
KN	KN_A_16_4	34.05°S – 22.99°E	10	226	1	130	5	149	hybrid		A/A
KN	KN_A_16_5	34.05°S – 22.99°E	11	257	0.666667	67	4	64	hybrid	del/del	G/A
KN	KN_A_19_1	34.05°S – 22.99°E	14	331	0.666667	68	5.66667	201	hybrid	del/del	G/G
KN	KN_A_6_10	34.05°S – 22.99°E	13	313	0	15	5.33333	171	hybrid	del/del	A/A
KN	KN_A_6_1	34.05°S – 22.99°E	8	163	1.66667	245	5.66667	202	hybrid	del/del	A/A
KN	KN_A_6_3	34.05°S – 22.99°E	5	69	1.66667	246	5.66667	203	hybrid	del/del	A/A
KN	KN_A_6_4	34.05°S – 22.99°E	7	130	1.66667	247	6	223	hybrid	del/del	A/A
KN	KN_A_6_5	34.05°S – 22.99°E	8	164	7	336	8.33333	397	hybrid		A/A
KN	KN_A_6_6	34.05°S – 22.99°E	18	405	1	131	4	65	hybrid	del/del	A/A
KN	KN_A_6_7	34.05°S – 22.99°E	24	451	1	132	5	150	hybrid	del/del	G/A
KN	KN_A_6_8	34.05°S – 22.99°E	17	382	1	133	3.66667	49	hybrid	del/del	A/A
KN	KN_A_6_9	34.05°S – 22.99°E	7	131	0.666667	69	3	30	hybrid	del/del	A/A
KN	KN_B_1_10	34.02°S – 22.97°E	14	332	0.666667	70	2.33333	20	hybrid		G/A
KN	KN_B_1_1	34.02°S – 22.97°E	4	45	1	134	5	151	hybrid		A/A
KN	KN_B_1_2	34.02°S – 22.97°E	10	227	7.66667	377	8	361	hybrid	G/G	A/A
KN	KN_B_1_3	34.02°S – 22.97°E	17	383	8.66667	457	8	362	hybrid		G/A
KN	KN_B_1_4	34.02°S – 22.97°E	13	314	1	135	5.66667	204	hybrid		A/A
KN	KN_B_1_5	34.02°S – 22.97°E	18	406	0.666667	71	4.33333	81	hybrid	del/del	G/A
KN	KN_B_1_6	34.02°S – 22.97°E	11	258	0.666667	72	5	152	hybrid		A/A
KN	KN_B_1_8	34.02°S – 22.97°E	11	259	1	136	5	153	hybrid		A/A
KN	KN_B_1_9	34.02°S – 22.97°E	17	384	5.66667	293	8	363	hybrid		A/A
KN	KN_B_2_1	34.02°S – 22.97°E	8	165	5.33333	285	7.33333	316	hybrid	del/del	A/A
KN	KN_B_2_4	34.02°S – 22.97°E	5	70	1	137	5	154	hybrid	del/del	G/A
KN	KN_B_2_5	34.02°S – 22.97°E	5	71	8	403	8.33333	398	hybrid	del/del	A/A
KN	KN_B_2_6	34.02°S – 22.97°E	4	46	6	302	7	293	hybrid	del/del	G/G
KN	KN_B_2_7	34.02°S – 22.97°E	16	366	0.333333	39	4.66667	111	hybrid	del/del	G/G
KN	KN_B_2_8	34.02°S – 22.97°E	7	132	7.33333	357	7.66667	341	hybrid	del/del	A/A
KN	KN_B_5_5	34.02°S – 22.97°E	6	100	1	138	6.66667	279	hybrid	del/del	A/A
KN	KN_B_5_6	34.02°S – 22.97°E	11	260	0.333333	40	4.66667	112	hybrid		G/A
KN	KN_B_5_7	34.02°S – 22.97°E	7	133	1	139	7	294	hybrid	del/del	A/A
KN	KN_B_5_8	34.02°S – 22.97°E	2	8	5.66667	294	7.66667	342	hybrid	del/del	G/A
KR	KR_A_8_10	27.58°S – 27.30°E	3	27	5.66667	295	8.33333	399	scutellata	G/del	A/A
KR	KR_A_8_5	27.58°S – 27.30°E	4	47	7	337	8.33333	400	scutellata	del/del	A/A
KR	KR_A_8_6	27.58°S – 27.30°E	2	9	8.33333	432	8.66667	436	scutellata	G/G	A/A
KR	KR_A_8_7	27.58°S – 27.30°E	1	3	8.33333	433	8.33333	401	scutellata	G/G	A/A
KR	KR_A_8_8	27.58°S – 27.30°E	4	48	8	404	8.33333	402	scutellata	G/G	A/A
KR	KR_A_8_9	27.58°S – 27.30°E	3	28	8	405	8	364	scutellata	del/del	A/A
KR	KR_B_1_6	27.33°S – 27.50°E	6	101	8	406	8.33333	403	scutellata		A/A
KR	KR_C_1_10	27.27°S – 27.50°E	5	72	8	407	8	365	scutellata		A/A
KR	KR_C_1_1	27.27°S – 27.50°E	7	134	8.33333	434	8.33333	404	scutellata	G/G
KR	KR_C_1_3	27.27°S – 27.50°E	2	10	8.33333	435	8	366	scutellata	G/G	A/A
KR	KR_C_1_4	27.27°S – 27.50°E	3	29	8.33333	436	7.66667	343	scutellata		A/A
KR	KR_C_1_5	27.27°S – 27.50°E	4	49	7.33333	358	8	367	scutellata	del/del	A/A
KR	KR_C_1_6	27.27°S – 27.50°E	11	261	8.33333	437	7.66667	344	scutellata	G/G	A/A
KR	KR_C_1_8	27.27°S – 27.50°E	8	166	8	408	8.33333	405	scutellata		G/A
KR	KR_C_1_9	27.27°S – 27.50°E	4	50	8	409	7.66667	345	scutellata	G/del	G/A
KR	KR_C_11_6	27.27°S – 27.50°E	7	135	7	338	8	368	scutellata	del/del	A/A
KR	KR_C_15_7	27.27°S – 27.50°E	7	136	8	410	8	369	scutellata		A/A
LA	LA_A_11_10	33.04°S – 18.09°E	7	137	1	140	5.33333	172	capensis	del/del	G/A
LA	LA_A_11_1	33.04°S – 18.09°E	12	288	1.33333	221	5.33333	173	capensis	del/del	G/A
LA	LA_A_11_2	33.04°S – 18.09°E	7	138	1	141	5	155	capensis	del/del	G/A
LA	LA_A_11_3	33.04°S – 18.09°E	15	354	7.33333	359	6	224	capensis	G/G	G/A
LA	LA_A_11_9	33.04°S – 18.09°E	10	228	1	142	7.33333	317	capensis	del/del	G/G
LA	LA_A_16_1	33.04°S – 18.09°E	10	229	7.66667	378	7.33333	318	capensis	G/del	G/A
LA	LA_A_16_2	33.04°S – 18.09°E	9	197	7.66667	379	7.33333	319	capensis	G/del	G/G
LA	LA_A_16_4	33.04°S – 18.09°E	14	333	1.33333	222	5.33333	174	capensis	del/del	A/A
LA	LA_A_16_5	33.04°S – 18.09°E	12	289	7.33333	360	7	295	capensis	del/del	G/A
LA	LA_A_16_7	33.04°S – 18.09°E	11	262	2	253	7.33333	320	capensis	del/del	G/G
LA	LA_B_1_1	33.00°S – 18.31°E	4	51	6	303	5.33333	175	capensis	del/del	A/A
LA	LA_B_1_3	33.00°S – 18.31°E	22	437	1	143	5.66667	205	capensis	del/del	G/G
LA	LA_B_1_4	33.00°S – 18.31°E	11	263	7.33333	361	6.33333	247	capensis	del/del	A/A
LA	LA_B_4_2	33.00°S – 18.31°E	10	230	3.66667	273	5.33333	176	capensis	del/del	A/A
LA	LA_B_4_4	33.00°S – 18.31°E	12	290	9	465	8.33333	406	capensis	del/del	A/A
LA	LA_B_4_6	33.00°S – 18.31°E	11	264	3	267	5	156	capensis	del/del	A/A
LA	LA_C_3_10	33.03°S – 18.10°E	11	265	7.66667	380	7.66667	346	capensis	G/del	A/A
LA	LA_C_3_7	33.03°S – 18.10°E	6	102	1.33333	223	5.33333	177	capensis	del/del	A/A
LA	LA_C_3_8	33.03°S – 18.10°E	10	231	8.33333	438	7.66667	347	capensis	G/del	A/A
LA	LA_C_3_9	33.03°S – 18.10°E	9	198	2.66667	262	5	157	capensis	del/del	G/A
LA	LA_C_7_4	33.03°S – 18.10°E	13	315	7	339	7	296	capensis	G/G	G/G
LA	LA_C_7_5	33.03°S – 18.10°E	17	385	5.33333	286	7	297	capensis	G/del	G/G
LB	LB_A_1_1	33.27°S – 20.85°E	6	103	0	16	4	66	capensis		G/A
LB	LB_A_1_5	33.27°S – 20.85°E	11	266	7	340	7	298	capensis	del/del	A/A
LB	LB_A_2_6	33.27°S – 20.85°E	16	367	0	17	5.33333	178	capensis	del/del	G/A
LB	LB_A_2_8	33.27°S – 20.85°E	23	446	0.333333	41	3.66667	50	capensis	del/del	G/G
LB	LB_B_1_2	33.28°S – 20.97°E	27	455	0.333333	42	4.66667	113	capensis	del/del	G/G
LB	LB_B_1_4	33.28°S – 20.97°E	10	232	1	144	4.66667	114	capensis	del/del	G/A
LB	LB_B_1_5	33.28°S – 20.97°E	17	386	1	145	4.66667	115	capensis	del/del	G/G
LB	LB_B_1_6	33.28°S – 20.97°E	5	73	6.33333	310	4.66667	116	capensis	del/del	G/A
LB	LB_B_4_3	33.28°S – 20.97°E	8	167	1	146	5.66667	206	capensis		G/A
LB	LB_B_4_6	33.28°S – 20.97°E	14	334	0	18	4.33333	82	capensis	del/del	G/A
MB	MB_A_14_4	33.10°S – 18.74°E	13	316	0	19	4.66667	117	capensis	del/del	G/A
MB	MB_A_14_7	33.10°S – 18.74°E	4	52	1	147	4.66667	118	capensis	del/del	A/A
MB	MB_B_2_10	33.11°S – 18.56°E	37	461	1	148	5.33333	179	capensis	del/del	A/A
MB	MB_B_2_7	33.11°S – 18.56°E	26	454	7.33333	362	8	370	capensis	del/del	G/A
MB	MB_B_2_8	33.11°S – 18.56°E	10	233	1	149	6.33333	248	capensis	del/del	A/A
MB	MB_C_10_6	33.02°S – 18.85°E	11	267	0.333333	43	2	13	capensis	del/del	G/A
MB	MB_C_12_2	33.02°S – 18.85°E	20	426	1.33333	224	5.33333	180	capensis	del/del	A/A
MF	MF_A_1_3	33.18°S – 25.80°E	13	317	1.66667	248	7.33333	321	hybrid	del/del	G/A
MF	MF_A_1_4	33.18°S – 25.80°E	16	368	2.66667	263	5.66667	207	hybrid	del/del	A/A
MF	MF_A_1_5	33.18°S – 25.80°E	14	335	0	20	5	158	hybrid	del/del	A/A
MF	MF_A_1_7	33.18°S – 25.80°E	7	139	0	21	1.66667	8	hybrid		G/A
MF	MF_A_1_9	33.18°S – 25.80°E	14	336	0.666667	73	5.33333	181	hybrid	del/del	G/A
MF	MF_A_2_2	33.18°S – 25.80°E	8	168	1.33333	225	4.66667	119	hybrid	del/del	G/A
MF	MF_A_2_4	33.18°S – 25.80°E	16	369	1.33333	226	5	159	hybrid	del/del	A/A
MF	MF_A_2_5	33.18°S – 25.80°E	15	355	1	150	3	31	hybrid	del/del	A/A
MF	MF_A_2_7	33.18°S – 25.80°E	21	432	6.66667	320	8	371	hybrid	del/del	A/A
MF	MF_A_2_9	33.18°S – 25.80°E	6	104	0	22	3.33333	39	hybrid	del/del	A/A
MF	MF_A_4_1	33.18°S – 25.80°E	5	74	0.666667	74	4.66667	120	hybrid	del/del	A/A
MF	MF_A_4_3	33.18°S – 25.80°E	2	11	7.33333	363	7	299	hybrid	del/del	G/A
MF	MF_A_4_6	33.18°S – 25.80°E	5	75	0.333333	44	6.66667	280	hybrid	del/del	A/A
MF	MF_A_4_7	33.18°S – 25.80°E	9	199	5.33333	287	6.66667	281	hybrid	del/del	A/A
MF	MF_A_4_8	33.18°S – 25.80°E	5	76	6.66667	321	6.66667	282	hybrid	del/del	G/A
OD	OD_A_2_5	33.50°S – 22.51°E	17	387	0.666667	75	5	160	capensis	del/del	G/G
OD	OD_A_5_4	33.50°S – 22.51°E	7	140	0.666667	76	6	225	capensis
OD	OD_B_1_1	33.53°S – 22.54°E	7	141	8.66667	458	8	372	capensis	del/del	A/A
OD	OD_B_2_1	33.53°S – 22.54°E	13	318	0.666667	77	4.66667	121	capensis	del/del	A/A
OD	OD_B_2_2	33.53°S – 22.54°E	13	319	0.666667	78	6.66667	283	capensis	del/del	A/A
OD	OD_B_2_4	33.53°S – 22.54°E	5	77	1	151	5.33333	182	capensis	del/del	A/A
OD	OD_B_2_5	33.53°S – 22.54°E	15	356	0.666667	79	4.66667	122	capensis		A/A
OD	OD_C_7_1	33.58°S – 22.49°E	15	357	8.33333	439	8.33333	407	capensis	G/del	G/A
OD	OD_C_7_3	33.58°S – 22.49°E	17	388	0.333333	45	2	14	capensis	del/del	G/G
PB	PB_A_4_10	34.05°S – 23.36°E	9	200	0.666667	80	3.66667	51	hybrid	del/del	A/A
PB	PB_A_4_4	34.05°S – 23.36°E	11	268	0.666667	81	4.66667	123	hybrid	del/del	G/A
PB	PB_A_4_8	34.05°S – 23.36°E	22	438	1.33333	227	5.33333	183	hybrid	del/del	A/A
PB	PB_B_16_3	34.09°S – 23.34°E	9	201	1	152	7	300	hybrid	del/del	A/A
PB	PB_B_16_4	34.09°S – 23.34°E	9	202	0.333333	46	7	301	hybrid	del/del	G/A
PB	PB_B_16_5	34.09°S – 23.34°E	10	234	1	153	7.33333	322	hybrid	del/del	G/A
PB	PB_B_16_7	34.09°S – 23.34°E	15	358	5.66667	296	7.33333	323	hybrid	del/del	G/A
PB	PB_B_16_8	34.09°S – 23.34°E	8	169	7	341	7.33333	324	hybrid	del/del	G/A
PB	PB_B_16_9	34.09°S – 23.34°E	8	170	7.33333	364	7	302	hybrid	del/del	G/A
PB	PB_B_17_1	34.09°S – 23.34°E	17	389	1	154	4.66667	124	hybrid		G/A
PB	PB_B_17_2	34.09°S – 23.34°E	6	105	0.666667	82	1.66667	9	hybrid		G/G
PB	PB_B_17_4	34.09°S – 23.34°E	9	203	2.66667	264	5.33333	184	hybrid	del/del	G/A
PB	PB_B_17_5	34.09°S – 23.34°E	9	204	0.333333	47	4.66667	125	hybrid		G/G
PB	PB_B_17_6	34.09°S – 23.34°E	9	205	1	155	3	32	hybrid	del/del	G/A
PB	PB_B_17_8	34.09°S – 23.34°E	16	370	2.66667	265	6.33333	249	hybrid	del/del	A/A
PE	PE_A_23_1	33.87°S – 25.39°E	11	269	0	23	4.33333	83	hybrid		A/A
PE	PE_A_23_3	33.87°S – 25.39°E	8	171	0	24	6.66667	284	hybrid	del/del	G/G
PE	PE_A_23_7	33.87°S – 25.39°E	7	142	1	156	3.66667	52	hybrid	del/del	G/G
PE	PE_A_23_8	33.87°S – 25.39°E	9	206	1.33333	228	5.66667	208	hybrid	del/del	A/A
PE	PE_A_23_2	33.87°S – 25.39°E	8	172	0	25	4.33333	84	hybrid	del/del	G/A
PE	PE_A_30_1	33.87°S – 25.39°E	5	78	0.666667	83	6	226	hybrid		G/A
PE	PE_A_30_2	33.87°S – 25.39°E	7	143	0.666667	84	4.66667	126	hybrid	del/del	G/A
PE	PE_A_30_4	33.87°S – 25.39°E	17	390	1	157	1	3	hybrid		G/G
PE	PE_A_30_5	33.87°S – 25.39°E	5	79	1	158	4.33333	85	hybrid	del/del	G/A
PE	PE_A_30_6	33.87°S – 25.39°E	12	291	1	159	1.66667	10	hybrid		G/G
PE	PE_A_30_8	33.87°S – 25.39°E	6	106	1	160	5.33333	185	hybrid	del/del	G/A
PE	PE_A_30_9	33.87°S – 25.39°E	12	292	1.33333	229	4.66667	127	hybrid	del/del	A/A
PE	PE_A_60_10	33.87°S – 25.39°E	10	235	1.33333	230	4.66667	128	hybrid	del/del	A/A
PE	PE_A_60_1	33.87°S – 25.39°E	3	30	1.33333	231	4.33333	86	hybrid	del/del	A/A
PE	PE_A_60_2	33.87°S – 25.39°E	8	173	1.33333	232	4	67	hybrid	del/del	A/A
PE	PE_A_60_3	33.87°S – 25.39°E	6	107	1.33333	233	7.66667	348	hybrid	del/del	A/A
PE	PE_A_60_5	33.87°S – 25.39°E	2	12	6	304	7.33333	325	hybrid	del/del
PE	PE_A_60_6	33.87°S – 25.39°E	3	31	3	268	7	303	hybrid		A/A
PE	PE_A_60_7	33.87°S – 25.39°E	10	236	1.33333	234	5	161	hybrid	del/del	A/A
PE	PE_A_60_8	33.87°S – 25.39°E	2	13	0.666667	85	7	304	hybrid	del/del	A/A
PE	PE_A_60_9	33.87°S – 25.39°E	13	320	6.66667	322	7.66667	349	hybrid	del/del	A/A
PT	PT_A_14_6	25.74°S – 28.26°E	3	32	8	411	8	373	scutellata	G/G	A/A
PT	PT_A_15_10	25.74°S – 28.26°E	3	33	7	342	9	456	scutellata	G/del	A/A
PT	PT_A_15_1	25.74°S – 28.26°E	4	53	8.33333	440	9	457	scutellata	G/G	A/A
PT	PT_B_11_1	25.70°S – 28.10°E	5	80	8.33333	441	8.66667	437	scutellata		A/A
PT	PT_B_11_2	25.70°S – 28.10°E	9	207	8.33333	442	8.66667	438	scutellata		A/A
PT	PT_B_11_4	25.70°S – 28.10°E	6	108	8	412	8.33333	408	scutellata	G/G	A/A
PT	PT_B_11_5	25.70°S – 28.10°E	3	34	8.33333	443	8.66667	439	scutellata	G/G	A/A
PT	PT_B_11_6	25.70°S – 28.10°E	11	270	6	305	6.33333	250	scutellata	G/G	A/A
PT	PT_B_11_8	25.70°S – 28.10°E	4	54	7	343	8	374	scutellata	del/del	A/A
RD	RD_A_5_1	34.31°S – 21.50°E	20	427	0	26	1.66667	11	capensis	G/G	G/A
RD	RD_A_5_2	34.31°S – 21.50°E	6	109	0	27	5	162	capensis		G/A
RD	RD_A_5_4	34.31°S – 21.50°E	9	208	0.333333	48	1	4	capensis	del/del	G/A
RD	RD_A_5_5	34.31°S – 21.50°E	23	447	0	28	1.33333	7	capensis	G/G	G/A
RD	RD_A_5_6	34.31°S – 21.50°E	8	174	0	29	2	15	capensis	del/del	A/A
RD	RD_A_5_7	34.31°S – 21.50°E	10	237	0	30	0.666667	2	capensis		G/A
RD	RD_A_9_6	34.31°S – 21.50°E	15	359	0.666667	86	4.33333	87	capensis	G/G	A/A
RD	RD_A_9_7	34.31°S – 21.50°E	19	418	2	254	4.66667	129	capensis	del/del	A/A
RD	RD_A_9_8	34.31°S – 21.50°E	11	271	3.66667	274	5.66667	209	capensis	G/del	G/A
RD	RD_B_7_3	34.23°S – 21.58°E	16	371	1	161	5.66667	210	capensis	del/del	G/G
RD	RD_B_7_5	34.23°S – 21.58°E	13	321	1	162	6.33333	251	capensis	del/del	G/G
RD	RD_B_9_10	34.23°S – 21.58°E	12	293	5	283	4.66667	130	capensis	del/del	G/G
RD	RD_C_6_1	34.10°S – 21.20°E	12	294	0.666667	87	3.66667	53	capensis	del/del	A/A
RD	RD_C_6_2	34.10°S – 21.20°E	14	337	2.33333	259	4.66667	131	capensis	G/del	G/A
RD	RD_C_6_3	34.10°S – 21.20°E	17	391	0.666667	88	6.33333	252	capensis	del/del	A/A
RD	RD_C_6_4	34.10°S – 21.20°E	7	144	4.33333	279	5.33333	186	capensis	del/del	G/A
RD	RD_C_6_5	34.10°S – 21.20°E	12	295	0	31	5.33333	187	capensis	del/del	A/A
RD	RD_C_6_7	34.10°S – 21.20°E	18	407	4	277	4.33333	88	capensis	G/del	A/A
RD	RD_C_8_1	34.10°S – 21.20°E	17	392	1	163	4.33333	89	capensis	del/del	A/A
RD	RD_C_8_2	34.10°S – 21.20°E	12	296	1	164	3	33	capensis	del/del	A/A
RD	RD_C_8_3	34.10°S – 21.20°E	7	145	1	165	4	68	capensis	del/del	A/A
RD	RD_C_8_5	34.10°S – 21.20°E	7	146	1	166	4.33333	90	capensis	del/del	G/A
RD	RD_C_8_6	34.10°S – 21.20°E	8	175	6	306	6	227	capensis	del/del	G/A
RD	RD_C_8_7	34.10°S – 21.20°E	9	209	0.666667	89	4.66667	132	capensis	del/del	A/A
RD	RD_C_8_8	34.10°S – 21.20°E	9	210	0.666667	90	4.66667	133	capensis	del/del	A/A
RD	RD_C_8_9	34.10°S – 21.20°E	8	176	5.66667	297	5.33333	188	capensis	del/del	A/A
SF	SF_A_14_7	34.17°S – 24.81°E	11	272	8.33333	444	8	375	hybrid	del/del	A/A
SF	SF_A_16_7	34.17°S – 24.81°E	9	211	1	167	6.33333	253	hybrid	del/del	A/A
SF	SF_A_16_8	34.17°S – 24.81°E	12	297	7.33333	365	6.33333	254	hybrid	del/del	A/A
SF	SF_A_9_10	34.17°S – 24.81°E	17	393	0.666667	91	6.33333	255	hybrid	del/del	A/A
SF	SF_A_9_1	34.17°S – 24.81°E	4	55	0.666667	92	6	228	hybrid	del/del	A/A
SF	SF_A_9_3	34.17°S – 24.81°E	11	273	1.33333	235	6.33333	256	hybrid	del/del	A/A
SP	SP_B_7_5	29.71°S – 17.78°E	4	56	8.33333	445	8.66667	440	scutellata		A/A
SP	SP_B_7_6	29.71°S – 17.78°E	2	14	6.66667	323	8.33333	409	scutellata		A/A
SP	SP_B_7_9	29.71°S – 17.78°E	3	35	8	413	8.33333	410	scutellata	G/G	A/A
SP	SP_B_8_10	29.71°S – 17.78°E	3	36	8	414	8.66667	441	scutellata		A/A
SP	SP_C_6_1	29.67°S – 17.81°E	1	4	6.66667	324	8.33333	411	scutellata		A/A
SP	SP_C_6_3	29.67°S – 17.81°E	7	147	8.33333	446	8.33333	412	scutellata	del/del	A/A
SP	SP_C_6_4	29.67°S – 17.81°E	5	81	8.33333	447	8.33333	413	scutellata	del/del	A/A
SP	SP_C_6_6	29.67°S – 17.81°E	2	15	8.66667	459	8.33333	414	scutellata	del/del	A/A
SP	SP_C_6_7	29.67°S – 17.81°E	8	177	8.66667	460	8.33333	415	scutellata
ST	ST_A_3_1	33.89°S – 18.89°E	22	439	7	344	5.66667	211	capensis	del/del	G/G
ST	ST_A_3_3	33.89°S – 18.89°E	14	338	1	168	6.33333	257	capensis	del/del	G/A
ST	ST_A_3_4	33.89°S – 18.89°E	13	322	3.33333	270	4.66667	134	capensis	G/del	G/A
ST	ST_A_3_5	33.89°S – 18.89°E	16	372	5.33333	288	6.66667	285	capensis	del/del	G/G
ST	ST_A_3_6	33.89°S – 18.89°E	16	373	6	307	6	229	capensis	del/del	G/A
ST	ST_A_3_7	33.89°S – 18.89°E	15	360	1	169	6.33333	258	capensis	del/del	G/A
ST	ST_A_8_10	33.89°S – 18.89°E	22	440	1.66667	249	6.33333	259	capensis		G/A
ST	ST_A_8_1	33.89°S – 18.89°E	12	298	1.33333	236	5	163	capensis	del/del	G/G
ST	ST_A_8_2	33.89°S – 18.89°E	22	441	1	170	6	230	capensis	del/del	G/G
ST	ST_A_8_6	33.89°S – 18.89°E	18	408	1	171	6	231	capensis	del/del	G/A
ST	ST_A_8_7	33.89°S – 18.89°E	9	212	1	172	5.66667	212	capensis	del/del	G/G
ST	ST_A_8_8	33.89°S – 18.89°E	13	323	1.33333	237	4.33333	91	capensis	del/del	G/G
ST	ST_A_8_9	33.89°S – 18.89°E	14	339	1	173	4.66667	135	capensis	del/del	G/G
ST	ST_B_5_1	33.91°S – 18.81°E	14	340	0.666667	93	6	232	capensis	del/del	G/G
ST	ST_B_5_2	33.91°S – 18.81°E	19	419	1	174	6.66667	286	capensis	del/del	G/G
ST	ST_B_5_3	33.91°S – 18.81°E	11	274	1	175	5	164	capensis	del/del	G/A
ST	ST_B_5_4	33.91°S – 18.81°E	19	420	1	176	6	233	capensis	del/del	G/A
ST	ST_B_5_5	33.91°S – 18.81°E	12	299	3.33333	271	4.33333	92	capensis	del/del	G/A
ST	ST_B_5_7	33.91°S – 18.81°E	11	275	1.66667	250	5	165	capensis	del/del	G/G
ST	ST_B_7_1	33.91°S – 18.81°E	13	324	7	345	8.33333	416	capensis	del/del	G/A
ST	ST_B_7_2	33.91°S – 18.81°E	11	276	2	255	6	234	capensis	del/del	A/A
ST	ST_B_7_4	33.91°S – 18.81°E	12	300	8	415	8.66667	442	capensis	del/del	G/A
ST	ST_B_7_5	33.91°S – 18.81°E	16	374	1	177	6.33333	260	capensis	del/del	G/A
ST	ST_B_7_6	33.91°S – 18.81°E	6	110	1.33333	238	4.66667	136	capensis	del/del	A/A
ST	ST_B_7_7	33.91°S – 18.81°E	15	361	1	178	6	235	capensis	del/del	G/A
ST	ST_B_7_8	33.91°S – 18.81°E	8	178	0.333333	49	3.66667	54	capensis	del/del	A/A
ST	ST_B_7_9	33.91°S – 18.81°E	12	301	1	179	4.66667	137	capensis	del/del	A/A
ST	ST_C_16_10	33.85°S – 18.82°E	8	179	7.66667	381	8.66667	443	capensis	del/del	A/A
ST	ST_C_16_4	33.85°S – 18.82°E	19	421	1	180	6	236	capensis	del/del	G/G
ST	ST_C_16_9	33.85°S – 18.82°E	6	111	1	181	3.66667	55	capensis	del/del
ST	ST_C_8_1	33.85°S – 18.82°E	14	341	0.333333	50	4.33333	93	capensis	del/del	G/G
ST	ST_C_8_2	33.85°S – 18.82°E	8	180	0	32	4.33333	94	capensis	del/del	G/A
ST	ST_C_8_3	33.85°S – 18.82°E	11	277	1	182	5.33333	189	capensis	del/del	G/G
ST	ST_C_8_4	33.85°S – 18.82°E	6	112	1	183	5.66667	213	capensis	del/del	G/A
ST	ST_C_8_5	33.85°S – 18.82°E	14	342	7	346	6.33333	261	capensis	del/del	G/A
ST	ST_C_8_6	33.85°S – 18.82°E	8	181	1	184	5.33333	190	capensis	del/del	G/A
ST	ST_C_8_7	33.85°S – 18.82°E	21	433	0.666667	94	4.66667	138	capensis	del/del	G/A
SW	SW_A_1_1	34.05°S – 20.65°E	13	325	1	185	5.33333	191	capensis	del/del	G/G
SW	SW_A_1_3	34.05°S – 20.65°E	4	57	1	186	6	237	capensis	del/del	A/A
SW	SW_A_1_6	34.05°S – 20.65°E	6	113	0.666667	95	5.33333	192	capensis	del/del	A/A
SW	SW_A_1_7	34.05°S – 20.65°E	8	182	0.666667	96	6.33333	262	capensis	del/del	G/G
SW	SW_B_10_3	34.40°S – 20.60°E	7	148	7.66667	382	5.33333	193	capensis	del/del	G/A
SW	SW_B_10_9	34.40°S – 20.60°E	14	343	1	187	6	238	capensis	del/del	G/A
SW	SW_B_5_1	34.40°S – 20.60°E	30	458	1	188	7.33333	326	capensis	del/del	G/A
SW	SW_B_5_3	34.40°S – 20.60°E	17	394	1	189	5.66667	214	capensis	del/del	A/A
SW	SW_B_5_6	34.40°S – 20.60°E	23	448	1	190	2.66667	27	capensis	del/del	G/A
SW	SW_B_5_7	34.40°S – 20.60°E	28	457	1	191	6	239	capensis		A/A
SW	SW_B_5_8	34.40°S – 20.60°E	17	395	1	192	2	16	capensis		A/A
SW	SW_C_1_1	34.19°S – 20.30°E	24	452	0.333333	51	4.33333	95	capensis	del/del	A/A
SW	SW_C_1_3	34.19°S – 20.30°E	16	375	0.666667	97	1.66667	12	capensis	del/del	A/A
SW	SW_C_1_4	34.19°S – 20.30°E	16	376	0.333333	52	2.33333	21	capensis	del/del	A/A
SW	SW_C_1_5	34.19°S – 20.30°E	12	302	0.666667	98	3.33333	40	capensis	del/del	A/A
SW	SW_C_6_4	34.19°S – 20.30°E	12	303	0.333333	53	6.33333	263	capensis	del/del	G/A
SW	SW_C_6_6	34.19°S – 20.30°E	13	326	0.666667	99	6.66667	287	capensis	del/del	A/A
SW	SW_C_6_8	34.19°S – 20.30°E	7	149	1	193	5.33333	194	capensis	del/del	A/A
SW	SW_C_6_9	34.19°S – 20.30°E	16	377	1.33333	239	6.33333	264	capensis	del/del	G/G
TR	TR_A_8_7	33.15°S – 20.47°E	17	396	0.666667	100	5.33333	195	capensis	del/del	A/A
TR	TR_A_8_9	33.15°S – 20.47°E	4	58	8.33333	448	8	376	capensis	G/del	A/A
TR	TR_C_101_2	33.17°S – 20.26°E	5	82	1	194	4	69	capensis	del/del	A/A
TR	TR_C_101_3	33.17°S – 20.26°E	14	344	8	416	8	377	capensis	G/del	G/G
TR	TR_C_101_7	33.17°S – 20.26°E	9	213	0.333333	54	3	34	capensis	del/del	G/A
TR	TR_C_101_8	33.17°S – 20.26°E	10	238	7.33333	366	8	378	capensis		G/G
TR	TR_C_101_9	33.17°S – 20.26°E	21	434	7.33333	367	8	379	capensis	del/del	G/A
UP	UP_A_5_1	28.48°S – 21.18°E	6	114	8.33333	449	8.33333	417	scutellata	G/G	A/A
UP	UP_A_5_3	28.48°S – 21.18°E	5	83	8	417	8.66667	444	scutellata
UP	UP_A_5_5	28.48°S – 21.18°E	5	84	7.66667	383	8.33333	418	scutellata	G/G	A/A
UP	UP_A_5_8	28.48°S – 21.18°E	6	115	8.33333	450	9	458	scutellata		A/A
UP	UP_A_5_9	28.48°S – 21.18°E	4	59	8.66667	461	9	459	scutellata		A/A
UP	UP_B_4_8	28.72°S – 20.98°E	4	60	7.66667	384	9	460	scutellata	del/del	A/A
UP	UP_B_8_2	28.72°S – 20.98°E	3	37	7	347	8.33333	419	scutellata
UP	UP_B_8_4	28.72°S – 20.98°E	3	38	6.33333	311	8.66667	445	scutellata	G/G
UP	UP_B_8_5	28.72°S – 20.98°E	5	85	7.33333	368	8.66667	446	scutellata
UP	UP_B_8_6	28.72°S – 20.98°E	3	39	7.66667	385	8.66667	447	scutellata	G/G	A/A
UP	UP_C_12_3	28.52°S – 21.24°E	6	116	8	418	9	461	scutellata		A/A
UP	UP_C_12_6	28.52°S – 21.24°E	6	117	8	419	9	462	scutellata	G/G	A/A
UP	UP_C_12_7	28.52°S – 21.24°E	10	239	7	348	8.66667	448	scutellata	G/G	A/A
UP	UP_C_12_8	28.52°S – 21.24°E	2	16	8	420	8.66667	449	scutellata
UP	UP_C_2_10	28.52°S – 21.24°E	9	214	8.66667	462	9	463	scutellata	G/G	A/A
UP	UP_C_2_4	28.52°S – 21.24°E	2	17	7.33333	369	9	464	scutellata	G/G	A/A
UP	UP_C_5_4	28.52°S – 21.24°E	5	86	6.66667	325	8.66667	450	scutellata	del/del	A/A
UP	UP_C_5_5	28.52°S – 21.24°E	5	87	7	349	9	465	scutellata	del/del
UP	UP_C_5_8	28.52°S – 21.24°E	7	150	8.33333	451	8.66667	451	scutellata	G/G	A/A
WD	WD_A_5_4	33.59°S – 19.45°E	20	428	1	195	3.33333	41	capensis	del/del	G/A
WD	WD_A_5_5	33.59°S – 19.45°E	9	215	1.66667	251	6.66667	288	capensis	del/del	G/A
WD	WD_B_4_9	33.52°S – 19.49°E	13	327	1	196	4.33333	96	capensis	del/del	A/A
WD	WD_B_9_1	33.52°S – 19.49°E	16	378	2	256	7	305	capensis	del/del	A/A
WD	WD_B_9_2	33.52°S – 19.49°E	20	429	6	308	7.66667	350	capensis	del/del	G/A
WD	WD_B_9_3	33.52°S – 19.49°E	12	304	0	33	5	166	capensis	del/del	G/G
WD	WD_B_9_4	33.52°S – 19.49°E	22	442	0.666667	101	6.33333	265	capensis	del/del	G/A
WD	WD_B_9_5	33.52°S – 19.49°E	9	216	1	197	5	167	capensis	del/del	G/A
WD	WD_B_9_6	33.52°S – 19.49°E	24	453	1	198	4.66667	139	capensis	del/del	G/A
WD	WD_C_2_1	33.62°S – 19.69°E	21	435	1	199	2.66667	28	capensis	del/del	G/A
WD	WD_C_2_6	33.62°S – 19.69°E	21	436	1.33333	240	5.66667	215	capensis	del/del	A/A
WD	WD_C_2_8	33.62°S – 19.69°E	14	345	0.333333	55	3.66667	56	capensis		A/A
WD	WD_C_2_9	33.62°S – 19.69°E	22	443	1	200	3	35	capensis		G/A
WD	WD_C_8_1	33.62°S – 19.69°E	33	460	1	201	7	306	capensis	del/del	A/A
WD	WD_C_8_2	33.62°S – 19.69°E	41	464	5.66667	298	6.33333	266	capensis	del/del	A/A
WD	WD_C_8_3	33.62°S – 19.69°E	40	463	1.33333	241	6.33333	267	capensis	del/del	A/A
WD	WD_C_8_4	33.62°S – 19.69°E	17	397	1	202	4.33333	97	capensis	del/del	A/A
WD	WD_C_8_6	33.62°S – 19.69°E	42	465	2	257	6	240	capensis	del/del	A/A
WD	WD_C_8_7	33.62°S – 19.69°E	8	183	1.66667	252	5.66667	216	capensis	del/del	A/A
